# Supplementary material for: Untargeted Metabolomics Reveals Region-Specific Metabolic Signatures and Discriminative Markers in Goji Berry (Lycium barbarum L.)
Source: Metabolites. 2026 May 14;16(5):326. doi: 10.3390/metabo16050326 (PMC13208642; doi:10.3390/metabo16050326)
Supplement: Supplementary file 1 [file metabolites-16-00326-s001.zip]

Archive with 1 entries (1 files):
- metabolites-4283204-supplementary.xlsx
