# Supplementary material for: Untargeted Metabolomics Reveals Region-Specific Metabolic Signatures and Discriminative Markers in Goji Berry (Lycium barbarum L.)
Source: Metabolites. 2026 May 14;16(5):326. doi: 10.3390/metabo16050326 (PMC13208642; doi:10.3390/metabo16050326)
Supplement: Supplementary file 1 [file metabolites-16-00326-s001.zip › metabolites-4283204-supplementary.xlsx]

## Sheet: Title page
Untargeted Metabolomics Reveals Region-Specific Metabolic Signatures and Discriminative Markers in Goji Berry (Lycium barbarum L.)
Yan Yan 1, Wei Ma 1, Yage Li 1, Chen Zhang 1, Fang Li 1, Tianqing Huang 1, Beibei Gao 1, Huihui Meng 1, Yunfei Hu 1,* and Huan Wu 2,*
			1 Bozhou University, Bozhou, Anhui 236800, China;
			yan_yan718@163.com (Y.Y.); 2016070038@bzuu.edu.cn (M.W.); lyagetcm@163.com (L.-Y.G.);
			740980930@qq.com (Z.C.); 505728425@qq.com (L.F.); 1309771225@qq.com (H.-T.Q.);
			gaobeibei@bzuu.edu.cn (G.-B.B.); menghuihui2014@gmail.com (M.-H.H.);
			2 Key Laboratory of Xin'an Medicine, Ministry of Education, Anhui University of Chinese Medicine, Hefei,
			Anhui 230038, China;
			* Correspondence: yunfeihu07@163.com (H.-Y.F.); wuhuancpu@ahtcm.edu.cn (W.H.)

## Sheet: Table S1
Table S1. MS-DIAL parameters for data processing.
Parameter	Value
Software version	4.6
Mass tolerance	10 ppm
Peak width	10–60 seconds
Prefilter	10 (stage), 100 (intensity)
Retention time tolerance	5 seconds
Bandwidth (bw)	5 seconds
m/z width (mzwid)	0.025 Da
Minimum fraction (minfrac)	0.5

## Sheet: Table S2
Table S2. Bioactive constituents and antioxidant property of goji berry samples.
	LBP (mg/g)	TFC (mg/g)	DPPH (%)	Fructose (mg/g)	Glucose (mg/g)	Sucrose (mg/g)
NX	32.27 ± 0.91	13.39 ± 0.77	68.94 ± 3.38	229.30 ± 2.34	199.03 ± 3.43	39.80 ± 1.43
NM	28.40 ± 1.66	10.50 ± 0.45	63.41 ± 1.43	224.28 ± 3.72	190.04 ± 2.79	31.56 ± 1.19
GS	30.35 ± 1.49	8.74 ± 0.49	54.15 ± 2.06	236.33 ± 2.09	194.92 ± 3.80	24.74 ± 0.47
XJ	30.01 ± 3.14	12.91 ± 1.07	55.02 ± 2.09	229.74 ± 7.95	202.08 ± 9.30	21.43 ± 4.22
QH	35.23 ± 1.57	11.32 ± 0.62	53.19 ± 2.14	272.67 ± 3.20	195.88 ± 4.08	21.20 ± 1.29
XZ	21.32 ± 1.27	9.99 ± 0.54	62.71 ± 3.63	281.9 ± 3.89	170.76 ± 3.88	27.50 ± 1.45
HB	23.94 ± 0.75	7.83 ± 0.40	41.97 ± 1.88	187.80 ± 2.94	179.95 ± 3.33	21.15 ± 0.83

## Sheet: Table S3
Table S3. Validation of OPLS-DA models for comparing NX with other goji berry cultivation regions.
Model	Q2	P-value
NX vs. NM	0.409	0.238
NX vs. GS	0.595	0.04
NX vs. XJ	0.696	0.01
NX vs. QH	0.773	0.003
NX vs. XZ	0.77	0.002
NX vs. HB	0.793	0.001

## Sheet: Table S4
Table S4. KEGG enrichment analysis of differential features between NX and other cultivation areas.
GS vs NX	GS
#Kegg_pathway	ko_id	Cluter_frequency	Metabolome_frequency	P-value
Biosynthesis of phenylpropanoids	map01061	9 out of 26 34.6154%	97 out of 4557 2.1286%	1.42964e-09
Phenylpropanoid biosynthesis	map00940	5 out of 26 19.2308%	55 out of 4557 1.2069%	1.15467e-05
Phenylalanine metabolism	map00360	4 out of 26 15.3846%	46 out of 4557 1.0094%	0.000115536
Phenylalanine, tyrosine and tryptophan biosynthesis	map00400	3 out of 26 11.5385%	27 out of 4557 0.5925%	0.000440534
Biosynthesis of alkaloids derived from shikimate pathway	map01063	4 out of 26 15.3846%	138 out of 4557 3.0283%	0.00716817
Biosynthesis of secondary metabolites	map01110	12 out of 26 46.1538%	1038 out of 4557 22.7781%	0.00707101
Thiamine metabolism	map00730	2 out of 26 7.6923%	26 out of 4557 0.5706%	0.00935354
2,4-Dichlorobenzoate degradation	map00623	2 out of 26 7.6923%	33 out of 4557 0.7242%	0.014829
Benzoate degradation via hydroxylation	map00362	2 out of 26 7.6923%	48 out of 4557 1.0533%	0.0300687
Metabolic pathways	map01100	13 out of 26 50.0000%	1455 out of 4557 31.9289%	0.0415053
Tropane, piperidine and pyridine alkaloid biosynthesis	map00960	2 out of 26 7.6923%	68 out of 4557 1.4922%	0.0566621
Biosynthesis of plant hormones	map01070	2 out of 26 7.6923%	68 out of 4557 1.4922%	0.0566621
Glucosinolate biosynthesis	map00966	2 out of 26 7.6923%	74 out of 4557 1.6239%	0.0658083
Biotin metabolism	map00780	1 out of 26 3.8462%	11 out of 4557 0.2414%	0.0610656
Aminoacyl-tRNA biosynthesis	map00970	2 out of 26 7.6923%	75 out of 4557 1.6458%	0.0673789
Biosynthesis of siderophore group nonribosomal peptides	map01053	1 out of 26 3.8462%	13 out of 4557 0.2853%	0.0717762
Tryptophan metabolism	map00380	2 out of 26 7.6923%	81 out of 4557 1.7775%	0.0770626
ABC transporters	map02010	2 out of 26 7.6923%	90 out of 4557 1.9750%	0.0923616
Carbazole degradation	map00629	1 out of 26 3.8462%	18 out of 4557 0.3950%	0.0980412
Bisphenol A degradation	map00363	1 out of 26 3.8462%	21 out of 4557 0.4608%	0.113456
XJ vs NX	GS
#Kegg_pathway	ko_id	Cluter_frequency	Metabolome_frequency	P-value
Biosynthesis of phenylpropanoids	map01061	6 out of 33 18.1818%	97 out of 4557 2.1286%	5.5420011946039E-5
Aminoacyl-tRNA biosynthesis	map00970	4 out of 33 12.1212%	75 out of 4557 1.6458%	0.0019294548555317
Pancreatic cancer	map05212	1 out of 33 3.0303%	2 out of 4557 0.0439%	0.0144323497333
Phenylalanine, tyrosine and tryptophan biosynthesis	map00400	2 out of 33 6.0606%	27 out of 4557 0.5925%	0.015943355311009
Biosynthesis of secondary metabolites	map01110	13 out of 33 39.399%	1038 out of 4557 22.7781%	0.023492944155043
ABC transporters	map02010	3 out of 33 9.0909%	90 out of 4557 1.9750%	0.026515008706701
Flavone and flavonol biosynthesis	map00944	2 out of 33 6.0606%	33 out of 4557 0.7242%	0.02334496677709
Glycine, serine and threonine metabolism	map00260	2 out of 33 6.0606%	49 out of 4557 1.0753%	0.048404199346431
Glycerophospholipid metabolism	map00564	2 out of 33 6.0606%	46 out of 4557 1.0094%	0.043174489525649
Cyanoamino acid metabolism	map00460	2 out of 33 6.0606%	41 out of 4557 0.8997%	0.034978688297407
GnRH signaling pathway	map04912	1 out of 33 3.0303%	6 out of 4557 0.1317%	0.042693583364649
Benzoate degradation via hydroxylation	map00362	2 out of 33 6.0606%	48 out of 4557 1.0533%	0.046635966718706
Fc gamma R-mediated phagocytosis	map04666	1 out of 33 3.0303%	8 out of 4557 0.1756%	0.056527915214857
Parkinson's disease	map05012	1 out of 33 3.0303%	13 out of 4557 0.2853%	0.090270964747782
Gap junction	map04540	1 out of 33 3.0303%	11 out of 4557 0.2414%	0.076916579894876
Flavonoid biosynthesis	map00941	2 out of 33 6.0606%	68 out of 4557 1.4922%	0.0861811852725
Biosynthesis of alkaloids derived from shikimate pathway	map01063	3 out of 33 9.0909%	138 out of 4557 3.0283%	0.076636957489078
Biosynthesis of plant hormones	map01070	2 out of 33 6.0606%	68 out of 4557 1.4922%	0.0861811852725
Metabolic pathways	map01100	15 out of 33 45.4545%	1455 out of 4557 31.9289%	0.071445977150313
Biosynthesis of siderophore group nonribosomal peptides	map01053	1 out of 33 3.0303%	13 out of 4557 0.2853%	0.090270964747782
QH vs NX	GS
#Kegg_pathway	ko_id	Cluter_frequency	Metabolome_frequency	P-value
Biosynthesis of phenylpropanoids	map01061	8 out of 31 25.8065%	97 out of 4557 2.1286%	1.66153e-07
Biosynthesis of plant hormones	map01070	5 out of 31 16.1290%	68 out of 4557 1.4922%	8.0217e-05
Metabolic pathways	map01100	20 out of 31 64.5161%	1455 out of 4557 31.9289%	0.000185971
Phenylalanine, tyrosine and tryptophan biosynthesis	map00400	3 out of 31 9.6774%	27 out of 4557 0.5925%	0.000746718
Biosynthesis of alkaloids derived from histidine and purine	map01065	3 out of 31 9.6774%	35 out of 4557 0.7680%	0.00161044
Aminoacyl-tRNA biosynthesis	map00970	4 out of 31 12.9032%	75 out of 4557 1.6458%	0.00152097
Biosynthesis of terpenoids and steroids	map01062	4 out of 31 12.9032%	98 out of 4557 2.1505%	0.00405302
Benzoate degradation via hydroxylation	map00362	3 out of 31 9.6774%	48 out of 4557 1.0533%	0.00400892
Phenylalanine metabolism	map00360	3 out of 31 9.6774%	46 out of 4557 1.0094%	0.00355094
Reductive carboxylate cycle (CO2 fixation)	map00720	2 out of 31 6.4516%	16 out of 4557 0.3511%	0.00506527
Glycine, serine and threonine metabolism	map00260	3 out of 31 9.6774%	49 out of 4557 1.0753%	0.00425081
ABC transporters	map02010	4 out of 31 12.9032%	90 out of 4557 1.9750%	0.00297781
Starch and sucrose metabolism	map00500	3 out of 31 9.6774%	50 out of 4557 1.0972%	0.00450142
Biosynthesis of secondary metabolites	map01110	14 out of 31 45.1613%	1038 out of 4557 22.7781%	0.0047214
Carbazole degradation	map00629	2 out of 31 6.4516%	18 out of 4557 0.3950%	0.00640381
Citrate cycle (TCA cycle)	map00020	2 out of 31 6.4516%	20 out of 4557 0.4389%	0.00788549
Biosynthesis of alkaloids derived from ornithine, lysine and nicotinic acid	map01064	3 out of 31 9.6774%	67 out of 4557 1.4703%	0.0101772
Pantothenate and CoA biosynthesis	map00770	2 out of 31 6.4516%	27 out of 4557 0.5925%	0.0141434
Biosynthesis of alkaloids derived from shikimate pathway	map01063	4 out of 31 12.9032%	138 out of 4557 3.0283%	0.013427
Styrene degradation	map00643	2 out of 31 6.4516%	27 out of 4557 0.5925%	0.0141434
XZ vs NX	GS
#Kegg_pathway	ko_id	Cluter_frequency	Metabolome_frequency	P-value
Biosynthesis of phenylpropanoids	map01061	7 out of 34 20.5882%	97 out of 4557 2.1286%	5.35467e-06
Flavone and flavonol biosynthesis	map00944	3 out of 34 8.8235%	33 out of 4557 0.7242%	0.00177724
Biosynthesis of siderophore group nonribosomal peptides	map01053	2 out of 34 5.8824%	13 out of 4557 0.2853%	0.00400356
Benzoate degradation via hydroxylation	map00362	3 out of 34 8.8235%	48 out of 4557 1.0533%	0.00522028
Phenylalanine metabolism	map00360	3 out of 34 8.8235%	46 out of 4557 1.0094%	0.0046284
Bisphenol A degradation	map00363	2 out of 34 5.8824%	21 out of 4557 0.4608%	0.0103839
Biosynthesis of plant hormones	map01070	3 out of 34 8.8235%	68 out of 4557 1.4922%	0.0136682
2,4-Dichlorobenzoate degradation	map00623	2 out of 34 5.8824%	33 out of 4557 0.7242%	0.0246929
Biosynthesis of secondary metabolites	map01110	13 out of 34 38.2353%	1038 out of 4557 22.7781%	0.0303344
Toluene and xylene degradation	map00622	2 out of 34 5.8824%	48 out of 4557 1.0533%	0.0492244
Ascorbate and aldarate metabolism	map00053	2 out of 34 5.8824%	47 out of 4557 1.0314%	0.0473909
Taste transduction	map04742	1 out of 34 2.9412%	13 out of 4557 0.2853%	0.0928851
Metabolic pathways	map01100	15 out of 34 44.1176%	1455 out of 4557 31.9289%	0.0914168
Biosynthesis of alkaloids derived from shikimate pathway	map01063	3 out of 34 8.8235%	138 out of 4557 3.0283%	0.0822671
Tryptophan metabolism	map00380	2 out of 34 5.8824%	81 out of 4557 1.775%	0.121628
ABC transporters	map02010	2 out of 34 5.8824%	90 out of 4557 1.9750%	0.14436
Type I polyketide structures	map01052	1 out of 34 2.9412%	20 out of 4557 0.4389%	0.139374
Arginine and proline metabolism	map00330	2 out of 34 5.8824%	82 out of 4557 1.7994%	0.124106
Carbazole degradation	map00629	1 out of 34 2.9412%	18 out of 4557 0.3950%	0.126333
Aminoacyl-tRNA biosynthesis	map00970	2 out of 34 5.8824%	75 out of 4557 1.6458%	0.107043
HB vs NX	GS
#Kegg_pathway	ko_id	Cluter_frequency	Metabolome_frequency	P-value
Biosynthesis of phenylpropanoids	map01061	9 out of 52 17.3077%	97 out of 4557 2.1286%	1.06597e-06
Biosynthesis of plant hormones	map01070	7 out of 52 13.4615%	68 out of 4557 1.4922%	9.46237e-06
Aminoacyl-tRNA biosynthesis	map00970	6 out of 52 11.5385%	75 out of 4557 1.6458%	0.000181406
Phenylalanine metabolism	map00360	5 out of 52 9.6154%	46 out of 4557 1.0094%	0.000153051
ABC transporters	map02010	6 out of 52 11.5385%	90 out of 4557 1.9750%	0.000492314
Metabolic pathways	map01100	28 out of 52 53.8462%	1455 out of 4557 31.9289%	0.000816782
Phenylpropanoid biosynthesis	map00940	4 out of 52 7.6923%	55 out of 4557 1.2069%	0.00334737
Phenylalanine, tyrosine and tryptophan biosynthesis	map00400	3 out of 52 5.7692%	27 out of 4557 0.5925%	0.00337935
Biosynthesis of secondary metabolites	map01110	21 out of 52 40.3846%	1038 out of 4557 22.7781%	0.00322531
Flavone and flavonol biosynthesis	map00944	3 out of 52 5.7692%	33 out of 4557 0.7242%	0.00600737
C5-Branched dibasic acid metabolism	map00660	3 out of 52 5.7692%	32 out of 4557 0.7022%	0.00550517
Biosynthesis of alkaloids derived from ornithine, lysine and nicotinic acid	map01064	4 out of 52 7.6923%	67 out of 4557 1.4703%	0.00680355
Biosynthesis of siderophore group nonribosomal peptides	map01053	2 out of 52 3.8462%	13 out of 4557 0.2853%	0.00919288
Tryptophan metabolism	map00380	4 out of 52 7.6923%	81 out of 4557 1.7775%	0.0131389
Benzoate degradation via hydroxylation	map00362	3 out of 52 5.7692%	48 out of 4557 1.0533%	0.0168944
Starch and sucrose metabolism	map00500	3 out of 52 5.7692%	50 out of 4557 1.0972%	0.0188427
Toluene and xylene degradation	map00622	3 out of 52 5.7692%	48 out of 4557 1.0533%	0.0168944
Carbazole degradation	map00629	2 out of 52 3.8462%	18 out of 4557 0.3950%	0.0173884
Glycine, serine and threonine metabolism	map00260	3 out of 52 5.7692%	49 out of 4557 1.0753%	0.0178536
Alanine, aspartate and glutamate metabolism	map00250	2 out of 52 3.8462%	24 out of 4557 0.5267%	0.030034

## Sheet: Table S5
Table S5. Putatively annotated metabolites mapped to significantly enriched pathways.
Putative Annotation	Kegg_id
		Phenylalanine metabolism		Biosynthesis of phenylpropanoids					Phenylalanine/tyrosine/tryptophan biosynthesis		Biosynthesis of secondary metabolites	Aminoacyl-tRNA biosynthesis			Pancreatic cancer	Flavone and flavonol biosynthesis		Biosynthesis of plant hormone		Metabolic pathways	Biosynthesis of siderophore group nonribosomal peptides
		GS vs NX	HB vs NX	GS vs NX	XJ vs NX	QH vs NX	XZ vs NX	HB vs NX	GS vs NX	QH vs NX	GS vs NX	XJ vs NX	QH vs NX	HB vs NX	XJ vs NX	XJ vs NX	XZ vs NX	QH vs NX	HB vs NX	QH vs NX	XZ vs NX
N-Acetyl-L-phenylalanine	C03519	3.77911	3.29945
Sinapic acid	C00482			-1.61391				-2.31081			-1.61391
4-Hydroxybenzaldehyde	C00633			-1.25978	-1.26592	-1.22953	-1.16683	-1.77728												-1.22953
2,3-Dihydroxybenzoic acid	C00196			-2.86144	-2.02404	-1.93591	-1.59811	-2.82871			-2.86144										-1.59811
Vanillin	C00755			-2.60881
4-Hydroxycinnamic acid	C00811	-1.51667		-1.51667							-1.51667
Apigenin	C01477			-2.17887							-2.17887
Scopoletin	C01752			-1.08134	-1.30574	-2.52095	-1.24749	-1.75189
4-Hydroxycoumarin	C02646			-2.47719				-1.33159			-2.47719
Coumarin	C05851			0.8576							0.8576
Phenylpyruvic acid	C00166	0.994701							0.994701		0.994701
Phenylacetic acid	C07086	-1.45943																		-1.20289
Quinic acid	C00296								2.97404	5.75454
Leucine	C00123										1.75872			1.61065
Tropic acid	C01456										-5.69078
N-Methylanthranilic acid	C03005										1.87816
Pyruvic acid	C00022					0.656217												0.656217		0.656217
Tryptophan	C00078				-1.66957	-1.11889	-1.74618	-2.72201		-1.11889		-1.66957	-1.11889	-2.72201				-1.11889	-2.72201	-1.11889
Phenylalanine	C00079					-1.39517				-1.39517			-1.39517					-1.39517		-1.39517
cis-Aconitic acid	C00417					0.626558		0.596558										0.626558	0.596558	0.626558
Daidzein	C10208				2.96522	3.49196	0.754289
Zeaxanthin	C06098																	-1.05721	-1.58712	-1.05721
Serine	C00065											0.796435	1.07707	1.00058						1.07707
Proline	C00148											1.61861	1.68084	2.24667						1.68084
Sn-Glycerol 3-phosphate	C00093																			1.1601
Nicotinamide	C00153																			-0.885574
D-Glucose	C00221																			0.813576
Riboflavin	C00255																			-0.934026
Pantothenic acid	C00864																			-2.89577
4-Guanidinobutyric acid	C01035																			-1.31823
Xanthosine	C01762																			1.70087
Beta-D-Fructofuranose	C02336																			1.05532
4-Methyl-5-thiazoleethanol	C04294																			2.25898
Rutin	C05625																1.18434			1.50512
5-Hydroxyindole-3-acetic acid	C05635																			-2.04771
Umbelliferone	C09315				1.83043
Asparagine	C00152											0.881002
1,2-Dipalmitoyl-sn-glycerol 3-phosphate	C00416														-2.35425
Quercetin	C00389															10.2255	8.09951
Cosmosiin	C04608															-1.40577	-0.873741
4-Hydroxybenzoic acid	C00156						-1.61763
Salicylic acid	C00805		2.84239				2.34082	2.84239											2.84239		2.34082
Anthranilic acid	C00108							1.72681											1.72681
Aspartic acid	C00049													0.688636					0.688636
Indole-3-acetic acid	C00954																		-1.91081
Glutamic acid	C00025													0.769035
2-Hydroxycinnamic acid	C01772		0.640794
Benzoylformic acid	C02137		1.94786
Phenethylamine	C05332		2.92205

## Sheet: Table S6
Table S6. Putatively identified discriminative markers in goji berry samples.
No.	RT (min)	m/z	Main MS/Ms fragments	Formula	Ionization model	Marker name	Log2(FC)					Superclass	Class
							GS vs NX	XJ vs NX	QH vs NX	XZ vs NX	HB vs NX
NEG_3210	3.4	206.082	164.0719;147.0448;91.0548;58.0306	C11H13NO3	[M-H]-	N-Acetyl-L-phenylalanine	3.7791				3.2994	Organic acids and derivatives	Carboxylic acids and derivatives
NEG_4076	4.697	223.06	207.0663;193.0172;149.0247;121.0286	C11H12O5	[M-H]-	Sinapic acid	-1.6139				-2.3108	Phenylpropanoids and polyketides	Cinnamic acids and derivatives
NEG_610	2.847	121.029	93.0412;77.0216	C7H6O2	[M-H]-	4-Hydroxybenzaldehyde	-1.2598	-1.2659	-1.2295	-1.1668	-1.7773	Organic oxygen compounds	Organooxygen compounds
NEG_1314	2.18	153.018	109.032	C7H6O4	[M-H]-	2,3-Dihydroxybenzoic acid	-2.8614	-2.024	-1.9359	-1.5981	-2.8287	Benzenoids	Benzene and substituted derivatives
NEG_1258	4.388	151.042	136.0193;123.04234;122.0420;108.0225;92.0299	C8H8O3	[M-H]-	Vanillin	-2.6088					Benzenoids	Phenols
NEG_1634	3.821	163.038	119.0526;93.0038	C9H8O3	[M-H]-	4-Hydroxycinnamic acid	-1.5167					Phenylpropanoids and polyketides	Cinnamic acids and derivatives
NEG_7134	6.225	269.047	151.006	C15H10O5	[M-H]-	Apigenin	-2.1789					Phenylpropanoids and polyketides	Flavonoids
NEG_2669	4.733	191.034	161.0244;107.0139;93.0346	C10H8O4	[M-H]-	Scopoletin	-1.0813	-1.3057	-2.5209	-1.2475	-1.7519	Phenylpropanoids and polyketides	Coumarins and derivatives
NEG_1560	4.816	161.025	133.0314;105.0341	C9H6O3	[M-H]-	4-Hydroxycoumarin	-2.4772				-1.3316	Phenylpropanoids and polyketides	Coumarins and derivatives
POS_703	5.028	147.045	119.0505;93;65.0385	C9H6O2	[M+H]+	Coumarin	0.8576					Phenylpropanoids and polyketides	Coumarins and derivatives
NEG_1631	4.236	163.04	119.0497;91.0548	C9H8O3	[M-H]-	Phenylpyruvic acid	0.99469					Benzenoids	Benzene and substituted derivatives
NEG_887	5.138	135.044	77.0386	C8H8O2	[M-H]-	Phenylacetic acid	-1.4594		-1.2029			Benzenoids	Benzene and substituted derivatives
NEG_2680	3.09	191.058	173.0162;147.0356;129.0178;111.0085;93.0346;85.0298;67.0189	C7H12O6	[M-H]-	Quinic acid	2.974		5.7545			Organic oxygen compounds	Organooxygen compounds
NEG_761	3.228	130.086	85.0832	C6H13NO2	[M-H]-	Leucine	1.7587				1.6107	Organic acids and derivatives	Carboxylic acids and derivatives
NEG_1711	3.893	165.053	147.0451;91.0548;65.0391	C9H10O3	[M-H]-	Tropic acid	-5.6908					Organic acids and derivatives	Hydroxy acids and derivatives
POS_850	2.993	152.073	108.0810;94.0651;79.0542	C8H9NO2	[M+H]+	N-Methylanthranilic acid	1.8782					Benzenoids	Benzene and substituted derivatives
NEG_126	0.68	87.009	44.9987	C3H4O3	[M-H]-	Pyruvic acid			0.65623			Organic acids and derivatives	Keto acids and derivatives
NEG_3105	3.007	203.083	142.0681;116.0530	C11H12N2O2	[M-H]-	Tryptophan		-1.6696	-1.1189	-1.7462	-2.722	Organoheterocyclic compounds	Indoles and derivatives
NEG_1669	2.058	164.07	147.0562;77.0390	C9H11NO2	[M-H]-	Phenylalanine			-1.3952			Organic acids and derivatives	Carboxylic acids and derivatives
NEG_1936	0.672	173.007	129.0203;85.0291	C6H6O6	[M-H]-	cis-Aconitic acid			0.62657		0.59655	Organic acids and derivatives	Carboxylic acids and derivatives
NEG_5988	8.06	253.053	119.05	C15H10O4	[M-H]-	Daidzein		2.9652	3.492	0.75433		Phenylpropanoids and polyketides	Isoflavonoids
POS_16183	13.596	569.43	175.1481;135.1174;107.0877	C40H56O2	[M+H]+	Zeaxanthin			-1.0572		-1.5871	Lipids and lipid-like molecules	Prenol lipids
NEG_327	0.646	104.035	74.0243;56.0142;42.0351	C3H7NO3	[M-H]-	Serine		0.79643	1.0771		1.0006	Organic acids and derivatives	Carboxylic acids and derivatives
NEG_478	0.713	114.056	71.0662;43.0422	C5H9NO2	[M-H]-	Proline		1.6186	1.6808		2.2467	Organic acids and derivatives	Carboxylic acids and derivatives
NEG_1872	11.095	171.006	97.0029;71.0139	C3H9O6P	[M-H]-	Sn-Glycerol 3-phosphate			1.1601			Lipids and lipid-like molecules	Glycerophospholipids
POS_375	1.826	123.055	80.0494;53.0383	C6H6N2O	[M+H]+	Nicotinamide			-0.88556			Organoheterocyclic compounds	Pyridines and derivatives
NEG_2220	0.637	179.057	113.0241;89.0235;71.013559.0138	C6H12O6	[M-H]-	D-Glucose			0.81356			Organic oxygen compounds	Organooxygen compounds
POS_7813	4.576	377.144	243.088	C17H20N4O6	[M+H]+	Riboflavin			-0.934			Organoheterocyclic compounds	Pteridines and derivatives
NEG_3735	2.141	218.103	170.0791;146.0819;88.0398;59.0163	C9H17NO5	[M-H]-	Pantothenic acid			-2.8958			Organic acids and derivatives	Carboxylic acids and derivatives
POS_700	0.773	146.093	102.0555;43.0169	C5H11N3O2	[M+H]+	4-Guanidinobutyric acid			-1.3182			Organic acids and derivatives	Carboxylic acids and derivatives
NEG_8222	2.254	283.048	223.0257;151.024	C10H12N4O6	[M-H]-	Xanthosine			1.7009			Nucleosides, nucleotides, and analogues	Purine nucleosides
NEG_2210	11.647	179.055	71.0159;59.0147	C6H12O6	[M-H]-	Beta-D-Fructofuranose			1.0553			Organic oxygen compounds	Organooxygen compounds
POS_656	3.705	144.048	126.0393;99;84.0483	C6H9NOS	[M+H]+	4-Methyl-5-thiazoleethanol			2.259			Organoheterocyclic compounds	Azoles
NEG_33059	4.792	609.149	463.0877;301.0354;178.9984	C27H30O16	[M-H]-	Rutin			1.5051	1.1844		Phenylpropanoids and polyketides	Flavonoids
POS_1603	2.278	192.067	148.0542;121.0284;65.0376	C10H9NO3	[M+H]+	5-Hydroxyindole-3-acetic acid			-2.0477			Organoheterocyclic compounds	Indoles and derivatives
NEG_1561	4.907	161.023	133.1695;117.3952;105.0334;77.0126	C9H6O3	[M-H]-	Umbelliferone		1.8304				Phenylpropanoids and polyketides	Coumarins and derivatives
NEG_786	0.655	131.047	113.0354;44.998	C4H8N2O3	[M-H]-	Asparagine		0.881				Organic acids and derivatives	Carboxylic acids and derivatives
NEG_35375	12.376	645.449	409.2422;291.2242; 255.2369;152.9939	C35H69O8P	[M-H]-	1,2-Dipalmitoyl-sn-glycerol 3-phosphate		-2.3543				Lipids and lipid-like molecules	Glycerophospholipids
NEG_9580	3.507	301.034	179.0128;151.0134;121.0057;107.0432	C15H10O7	[M-H]-	Quercetin		10.225		8.0995		Phenylpropanoids and polyketides	Flavonoids
NEG_19753	5.72	431.1	269.048	C21H20O10	[M-H]-	Cosmosiin		-1.4058		-0.87374		Phenylpropanoids and polyketides	Flavonoids
NEG_944	2.759	137.025	93.0356	C7H6O3	[M-H]-	4-Hydroxybenzoic acid				-1.6176		Benzenoids	Benzene and substituted derivatives
NEG_928	3.374	137.026	119.0156;107.7058;93.0330;79;65.0417	C7H6O3	[M-H]-	Salicylic acid				2.3408	2.8423	Benzenoids	Benzene and substituted derivatives
NEG_909	5.303	136.039	92.0499	C7H7NO2	[M-H]-	Anthranilic acid					1.7268	Benzenoids	Benzene and substituted derivatives
NEG_808	0.609	132.033	115.0033;88.0405	C4H7NO4	[M-H]-	Aspartic acid					0.68863	Organic acids and derivatives	Carboxylic acids and derivatives
NEG_1965	4.881	174.058	130.0720;116.0515	C10H9NO2	[M-H]-	Indole-3-acetic acid					-1.9108	Organoheterocyclic compounds	Indoles and derivatives
NEG_1137	0.621	146.045	102.0550;84.0455	C5H9NO4	[M-H]-	Glutamic acid					0.76903	Organic acids and derivatives	Carboxylic acids and derivatives
POS_1060	8.163	165.057	119.052;65.0395	C9H8O3	[M+H]+	2-Hydroxycinnamic acid					0.6408	Phenylpropanoids and polyketides	Cinnamic acids and derivatives
NEG_1262	3.311	149.024	105.035	C8H6O3	[M-H]-	Benzoylformic acid					1.9479	Benzenoids	Benzene and substituted derivatives
POS_371	5.625	122.095	92.0629;77.0379	C8H11N	[M+H]+	Phenethylamine					2.922	Benzenoids	Benzene and substituted derivatives

## Sheet: Figure S1
				Name	Explains %	Contribution %	pseudo-F	P
				RF	26.7	30	14.5	0.002
				DMAT	21.1	23.8	15.8	0.002
				UV	19.9	22.4	23.4	0.002
				Lat	13.9	15.6	27.9	0.002
				∆T≥17℃	6.4	7.3	19.4	0.002
				Alt	0.7	0.8	2.3	0.05
Figure S1. RDA plot showing the relationship between environmental factors and nutrition composition in goji of seven regions. RF: rainfall; DMAT: Daily maximum temperature; UV: UV radiation; Lat:Latitude; ∆T≥17°C: Days with large diurnal temperature variations (≥ 17°C); Alt: Altitude.

## Sheet: Figure S2
	Figure S2.Overlaid TICs of representative goji samples from seven goji-producing areas. (A) Positive ion mode. (B) Negative ion mode.

## Sheet: Figure S3
		Figure S3. Overlaid TICs, Pearson correlation analysis and RSD analysis of QC samples. (A) Overlaid TICs in positive ion mode. (B) Overlaid TICs in negative ion mode. (C) Pearson correlation in positive ion mode. (D) Pearson correlation in negative ion mode. (E) RSD analysis in positive ion mode. (F) RSD analysis in negative ion mode.

[truncated: 2 more sheets: Figure S4, Figure S5]
